# Supplementary material for: Atomic Pt-Layer-Coated Au Peroxidase Nanozymes with Enhanced Activity for Ultrasensitive Colorimetric Immunoassay of Interleukin-12
Source: Biosensors (Basel). 2025 Apr 9;15(4):239. doi: 10.3390/bios15040239 (PMC12025286; doi:10.3390/bios15040239)
Supplement: Supplementary file 1 [file biosensors-15-00239-s001.zip]

Archive with 1 entries (1 files):
- biosensors-3515478-supplementary.pdf
